# Supplementary material for: Statistical shape models of cuboid, navicular and talus bones
Source: J Foot Ankle Res. 2017 Jan 31;10:6. doi: 10.1186/s13047-016-0178-x (PMC5282805; doi:10.1186/s13047-016-0178-x)
Supplement: Additional file 1 — SPHARM coefficients for calcaneus, cuboid, navicular and talus bones. (XLS 127 KB) [file 13047_2016_178_MOESM1_ESM.xls]

## Sheet: additional_file1
bone name	r- right; l-left	Kolumna3	Kolumna4	Kolumna5	Kolumna6	Kolumna7	Kolumna8	Kolumna9	Kolumna10	Kolumna11	Kolumna12	Kolumna13	Kolumna14	Kolumna15	Kolumna16	Kolumna17	Kolumna18	Kolumna19	Kolumna20	Kolumna21	Kolumna22	Kolumna23	Kolumna24	Kolumna25	Kolumna26	Kolumna27	Kolumna28	Kolumna29	Kolumna30	Kolumna31	Kolumna32	Kolumna33	Kolumna34	Kolumna35	Kolumna36	Kolumna37	Kolumna38	Kolumna39	Kolumna40	Kolumna41	Kolumna42	Kolumna43	Kolumna44	Kolumna45	Kolumna46	Kolumna47	Kolumna48	Kolumna49	Kolumna50
cuboid	r	0.00279223	-0.0331123	1.2724	0.0642144	-0.0220814	-0.00417362	-0.0447341	0.0125768	-0.0111629	0.00171533	-0.0227093	-0.0594254	-0.0443151	0.145389	0.045281	0.00543954	0.0089577	-0.0190642	-0.0104677	-0.0527066	-0.0475083	-0.0500409	-0.00623764	-0.0326471	-0.0161433	0.0133448	0.00525469	0.0017066	-0.0338858	-0.0193416	-0.0324668	0.0782562	0.0214575	0.00719463	-0.0390557	-0.00226018	0.00597127	0.0225606	0.0110784	0.0112992	0.0142188	-0.00733461	0.00874653	-0.0632321	0.00506868	0.0169625	-0.0183158	-0.00751276
cuboid	r	0.0581107	-0.0334434	1.2311	0.06971	0.00694004	0.0255044	-0.00843801	0.0101442	-0.0186838	0.00316911	-0.0478745	-0.0405027	0.00108331	0.116971	0.0136074	-0.00578929	0.00398217	0.00555663	0.0288407	-0.0268357	-0.0628315	-0.00284615	-0.0409251	-0.0258173	0.00184192	0.00851689	0.00864961	-0.00205321	-0.0408478	0.00431061	-0.0207459	0.0541605	0.020052	-0.0218302	-0.0306695	-0.00308658	0.000228698	0.0102214	0.0138713	0.0335	0.0227148	-0.012909	-0.00599313	-0.0157459	-0.0130348	0.00808666	0.00590538	0.00358682
cuboid	r	0.0392508	-0.0229041	1.49139	0.02307	0.0286077	0.0545325	-0.000457176	0.036905	-0.00570158	0.0017875	-0.0571296	-0.00974361	0.0522791	0.0293588	0.0512684	0.00590607	0.0113128	-0.0032152	0.0119779	0.0288548	-0.047563	0.0128426	-0.038597	-0.072215	0.0171188	0.00739394	-0.00535578	-0.0175761	-0.0305681	0.0250088	-0.019167	0.00638223	0.0478866	0.0142189	-0.0379826	0.00153473	-0.0025886	0.000295451	0.00144873	0.0103663	-0.0128209	0.00607616	-0.0271279	0.002182	-0.0291941	-0.00845015	0.0282478	0.0097046
cuboid	r	0.0271229	-0.0492502	1.30983	0.0570588	0.00071314	0.00815109	0.0100699	-0.00522134	-0.00292945	-0.00159515	-0.0382795	-0.0400546	0.00521616	0.100826	0.0246924	0.00839353	0.00781545	0.013143	0.0181573	-0.0279568	-0.00504916	-0.015423	-0.0348703	-0.054057	0.00778287	0.009854	-0.0116771	-0.0069828	-0.0176319	0.0304375	-0.0425947	0.0565424	0.0270714	-0.00168382	-0.0250025	0.00287768	-0.00433707	0.00981329	0.0136534	0.033247	0.0162512	-0.0199338	0.0109795	-0.0139825	-0.02166	0.00187112	0.0100038	0.0158408
cuboid	r	0.0420562	-0.0486422	1.22954	0.0441728	0.00200017	0.00874669	-0.00219392	0.0193692	-0.0249078	-0.0106467	-0.0550532	-0.0779479	-0.0274134	0.102536	0.0126199	0.00979921	0.00254984	0.0332929	0.0420146	-0.0333413	-0.0399473	-0.0379186	-0.0398029	-0.0285841	0.00538909	-0.00767194	0.0115543	-8.06e-05	-0.03458	-0.0269577	-0.0414355	0.0720901	-0.00746301	0.00757812	0.0070659	0.00363968	-0.0033688	-0.00607394	0.00617326	0.0211883	0.0186555	-0.00722373	-0.00318638	-0.039871	-0.0108406	0.024042	0.0155606	0.0110813
cuboid	r	0.0726375	-0.0649545	1.24834	0.076557	0.0176315	0.0588252	0.0155036	0.0489176	9.26e-05	0.0126961	-0.105553	-0.058329	-0.00432061	0.109812	0.0204893	-0.0109983	-0.00879391	0.00145836	0.0406912	0.0227411	-0.0705157	0.00587966	-0.00909257	0.00702918	-0.00313276	-0.00524302	0.0228299	0.0185371	-0.0510315	0.0314505	-0.0118607	0.0350545	-0.00552155	-0.0184199	-0.0147673	0.00193361	-0.00688692	-0.0117146	-0.0237547	-0.0110191	0.00735785	-0.00482301	-0.0244526	-0.0117023	-0.00397542	0.0347499	0.0171105	0.0161371
cuboid	r	0.0679308	-0.0560642	1.34206	0.045563	0.0386332	0.0226701	0.033668	0.0389613	-0.00105805	0.0201781	-0.105618	-0.0578155	-0.00772178	0.0872828	0.0125084	-0.00215873	-0.0137818	0.0167184	0.058212	0.0348884	-0.0383143	0.00632194	0.000614943	-0.00281847	-0.00306808	-0.0143361	0.0196576	0.0320283	-0.0738229	0.00844294	-0.0265446	0.0354485	-0.0177056	-0.00872933	0.0149212	-0.00247094	0.000891317	0.00103182	-0.0218516	-0.0200276	0.0210668	0.0102371	-0.0142394	-0.00954963	0.0100843	0.0285647	-0.00449718	0.0058175
cuboid	r	0.0269588	-0.0228777	1.24909	0.0652038	0.0209684	0.0651699	-0.00572466	0.026706	-0.0188468	-0.00117398	-0.067497	-0.01029	0.0168799	0.0968213	0.0220076	0.00770842	-0.0123061	0.0351178	0.039321	0.03772	-0.031184	0.0276458	-0.0429725	-0.0378081	0.00913847	-0.00817976	0.0067965	-0.0100197	-0.0593694	0.0129776	-0.0182313	0.0328966	0.0227274	-0.00134241	-0.00835313	0.0132603	-0.000681	-0.00378764	-0.00355783	0.0262831	0.0198197	-0.00201896	-0.00188223	0.00861349	-0.0130639	0.0205985	0.0130993	0.0091385
cuboid	r	0.0269588	-0.0228777	1.24909	0.0652038	0.0209684	0.0651699	-0.00572466	0.026706	-0.0188468	-0.00117398	-0.067497	-0.01029	0.0168799	0.0968213	0.0220076	0.00770842	-0.0123061	0.0351178	0.039321	0.03772	-0.031184	0.0276458	-0.0429725	-0.0378081	0.00913847	-0.00817976	0.0067965	-0.0100197	-0.0593694	0.0129776	-0.0182313	0.0328966	0.0227274	-0.00134241	-0.00835313	0.0132603	-0.000681224	-0.00378764	-0.00355783	0.0262831	0.0198197	-0.00201896	-0.00188223	0.00861349	-0.0130639	0.0205985	0.0130993	0.0091385
cuboid	r	0.0517627	-0.0263269	1.27336	0.0799397	0.0161347	0.0278307	-0.00328248	0.0138277	-0.0288697	-0.00654536	-0.0714447	-0.0108104	-0.00110484	0.13492	0.0111884	-0.00552258	0.00211338	0.0226068	0.0445293	0.00771788	-0.0507576	-0.00975933	-0.0478156	-0.0154054	0.00555308	-0.000821615	-0.00377616	-0.00775578	-0.0525871	0.0211499	-0.00670461	0.058678	0.0120747	-0.00887725	-0.013883	0.00917077	0.00108721	0.00926778	0.0144577	0.0303599	0.0194367	-0.00805424	0.00104492	-0.0169039	-0.0120101	0.019039	0.0225661	0.00937705
cuboid	r	0.043768	-0.0410268	1.2826	0.0915194	0.0165816	0.0336652	-0.0285503	0.0410877	-0.00335648	-0.0073757	-0.0776946	-0.0504482	-0.0321744	0.153579	0.0167402	-0.00564868	0.00257994	0.0166965	0.040342	-0.0378425	-0.0735944	-0.0358815	-0.00578742	0.00539445	0.0032895	0.000619554	0.0217591	0.00111864	-0.0341456	0.00628536	-0.0298621	0.0581511	-0.0206494	-0.0226683	-0.0154219	0.00475981	0.00254716	0.00996225	-0.00295422	-0.00153341	-0.00157826	-0.0196581	-0.0044529	-0.0420651	0.0047181	0.0287245	0.0188737	0.00309225
cuboid	r	0.045318	-0.0206966	1.24866	0.0881025	-0.00349079	0.00892266	0.00405662	-0.00720013	-0.0240457	0.00716865	-0.0435141	-0.0217777	-0.0201565	0.149325	0.020515	-0.00550536	0.00668044	0.0123884	0.0291327	-0.0295016	-0.0389676	-0.0288578	-0.0450779	-0.0172012	0.000448662	0.00331339	0.0201659	0.0154894	-0.0327042	0.00597408	-0.0180986	0.0692839	0.00253724	-0.018173	-0.0147386	0.0094596	-0.00105272	0.0064621	0.0131549	0.0243258	0.0305801	-0.0198514	0.00137927	-0.0184977	-0.0129075	0.0174574	0.00621421	0.00467263
cuboid	r	0.000272412	-0.024971	1.41405	0.0819087	-0.0328376	-0.000991223	-0.00157435	0.0353682	0.00595293	-0.000308803	0.0575342	-0.0595956	-0.00897747	0.105124	0.0430266	-0.00963037	0.0152589	-0.0147632	-0.0501199	-0.0323185	0.0278398	-0.00285407	-0.00442505	-0.0606235	-0.0046496	0.00408483	0.00781942	0.00345393	0.030012	-0.0511617	-0.030862	0.051753	0.0238791	-0.0191153	-0.0368947	-0.00343746	-0.0010155	0.00206552	0.0325588	-0.000896269	-0.00932598	-0.00185979	0.0216158	-0.0124531	0.00341599	-0.0129103	-0.00880776	0.00409495
cuboid	r	0.0843954	-0.0419335	1.27485	0.0902358	0.0140943	0.0449644	0.0123301	-0.00666972	-0.0125477	-0.011768	-0.0770889	-0.0453754	0.00855383	0.142053	0.0146316	0.0025363	0.00248835	-0.0031783	0.0436817	-0.00166505	-0.0827381	-0.0288516	-0.0180481	-0.00909897	0.00270849	-0.00785594	0.00704009	-0.00118387	-0.0272961	-0.00140692	-0.0204066	0.056384	-0.0179647	-0.00974279	-0.0126957	0.00802945	-0.00459072	-0.000252013	0.00605114	0.00998944	0.0197665	-0.0193476	-0.0130146	-0.00416365	0.00436489	0.025502	0.0176813	0.0213005
cuboid	l	-0.0236969	-0.0330803	1.3757	0.0362721	-0.0440431	0.00400054	0.0258828	0.00288599	0.0117924	0.0185731	0.0964158	-0.0218824	0.0456377	0.0183952	0.0390431	-0.0242263	0.0237911	0.0295272	-0.0684988	-0.0488052	0.0596631	0.0174098	0.0142931	-0.0569071	0.0103877	-0.00706882	-0.00641029	0.0241442	0.0124312	0.0242869	0.00630088	-0.0180919	0.0383941	-0.0439048	-0.027899	-0.000663867	-0.0066217	0.0217569	0.0407564	0.0195161	-0.0222273	-0.0251038	0.0139871	-0.00996125	-6.06e-05	-0.0286932	0.0176898	-0.0225825
cuboid	l	-0.02519	-0.0202342	1.37348	-0.0362489	0.0223192	0.0551643	-0.000101887	0.0641578	-0.0123043	-0.0215	0.0133338	-0.0472483	0.0141056	-0.0135118	-0.0390416	-0.000766121	0.0173507	-0.0281605	0.0241597	0.0394849	0.0464383	0.106364	-0.0115195	-0.0236591	-0.00334956	0.0134353	-0.011105	-0.0277296	0.0023073	-0.0281782	-0.00448579	0.030637	0.00207362	-0.00058825	-0.0340373	0.00570723	0.00661391	-0.00348488	0.025699	-0.03992	0.00288303	0.00375436	0.0308167	0.0362821	0.00290452	-0.0303533	0.0103173	0.00950116
cuboid	l	0.0568079	0.0216288	1.31328	0.0218777	-0.0439059	-0.0426341	0.0512811	0.00635537	0.00155349	0.00815982	0.12518	0.000924775	0.0416369	0.0203408	0.0337532	-0.000865209	0.026822	-0.0229982	-0.047566	-0.0411638	-0.0109818	0.0115308	-0.00572848	-0.0284926	0.00461912	0.00804973	-0.0108003	0.0252498	0.0620494	-0.0299346	0.0100175	-0.00530121	0.0340722	-0.00851417	-0.0349498	0.0123188	-0.00076	0.0204086	0.0448443	-0.013095	0.0117554	-0.0117364	-0.0142173	0.00201483	-0.00193267	0.0158372	0.015887	0.00378197
cuboid	l	0.0408969	0.0675683	1.26349	0.0466755	-0.00413736	-0.0337961	-0.00930895	0.0321457	-0.0105134	0.0120081	0.067771	0.10247	-0.00428814	0.104557	0.0015672	-0.00335198	0.00304606	-0.0292739	-0.038958	0.0149138	-0.0379658	-0.0256825	-0.00549892	-0.000962588	0.0034155	0.0107367	-0.00951085	0.00244222	0.0231054	0.0319442	-0.0342477	0.0698979	-0.0173269	1.9e-05	0.0121394	-0.00431117	0.00226853	0.0123517	0.00441475	-0.00199848	-0.0190393	0.00320513	0.00294633	-0.0215165	0.000197819	0.0191596	0.0157869	0.00508386
cuboid	l	0.0611107	0.0162704	1.28635	0.0918675	-0.032066	-0.00917187	0.0210947	0.0190714	-0.034111	0.00219866	0.0885281	-0.00301518	0.0186265	0.138214	0.00523311	-0.0162901	0.0173766	-0.0274632	-0.052654	-0.0123554	-0.0390342	-0.00512982	-0.0499786	0.00579387	0.0106466	0.00664004	-0.0241421	-0.000163613	0.0604984	-0.022253	0.0038452	0.0517811	0.0191835	-0.0237219	-0.0118299	0.0151702	-0.00586528	0.0105592	0.0136459	-0.0150018	-0.0204065	0.00389961	-0.0107987	-0.0243019	-0.0041713	0.0404839	0.0255047	0.00429351
cuboid	l	0.0183144	-0.0360624	1.28642	0.0159267	-0.0554156	-0.0243178	0.0384386	0.0336806	-0.0119089	0.0302352	0.0773451	-0.0217436	0.0226837	0.00107208	0.0243013	-0.00982179	0.00417362	0.0160891	-0.0855166	-0.0394108	0.0320717	0.0161183	-0.0235794	-0.0353654	0.0248478	-0.0114541	0.0232058	0.0358309	0.0110611	0.0167819	0.0154505	-0.0185807	0.0298792	-0.0169295	-0.02228	0.00188195	-0.00466863	0.0147559	0.0118333	0.00462296	-0.0246771	-0.0144893	0.0131799	-0.024238	-0.0144195	-0.00618296	0.0486549	0.0186094
cuboid	l	0.0489145	0.0533241	1.29751	0.038655	-0.00603095	-0.029284	-0.00292196	0.0133378	-0.00813661	0.010663	0.0811471	0.0851355	0.00199315	0.0955213	-0.00539713	0.00101679	0.00634689	-0.0325896	-0.0401081	0.0133318	-0.0410682	-0.0149878	-0.0108292	0.00893853	0.000270878	0.0112226	-0.0098948	0.00428696	0.0367575	0.0241276	-0.0398861	0.0722808	-0.0139372	0.00173482	0.0100322	-0.00771106	-0.000243562	0.0145309	0.00307142	0.00191879	-0.0196735	0.0109668	0.00263639	-0.0139647	-0.00220472	0.0237193	0.0105755	0.0075642
cuboid	l	0.0102086	0.0415097	1.29546	0.106373	0.000263091	-0.00339223	-0.023272	-0.0139975	-0.0185456	0.00310848	0.0459803	0.0505392	-0.0416968	0.180266	-0.0322277	-0.00763155	-0.00427196	0.00188894	-0.028254	0.0228689	-0.0164987	-0.000986195	-0.0180008	-0.0147645	-0.00325183	0.00374145	-0.0121246	-0.0217653	0.0136899	1.92e-05	-0.0266665	0.0647691	0.0072072	-0.021399	-0.00579382	0.00371068	0.00037271	-0.0116721	0.000822133	-0.0168391	-0.0182538	0.0119915	0.0142124	-0.0103558	-0.00210626	0.00786368	0.00537118	0.0158467
cuboid	l	0.0635448	0.032522	1.35734	0.0496495	-0.0277946	-0.0445039	0.0362666	-0.011074	-0.00627394	0.0013576	0.070482	0.00366648	0.0392088	0.0856186	0.00709314	0.00254651	0.00588446	-0.0318579	-0.0379551	-0.0178536	-0.030939	0.00202383	-0.0290478	-0.0223586	0.0141282	0.00552554	-0.00486528	0.0179216	0.0431302	-0.0380622	-0.0116541	0.0520792	0.0305707	-0.01014	-0.0232314	0.0121695	-0.0030021	-0.00631536	0.00473599	-0.0280053	-0.00454574	0.0110653	-0.0134561	-0.00833386	-0.0157235	0.025295	0.0277546	0.0251034
cuboid	l	0.0253207	0.033455	1.2715	0.0705849	0.0068244	-0.0159198	-0.0171929	-0.0103378	-0.0277269	0.000845868	0.0480209	0.0294214	-0.0102286	0.134674	-0.0100886	0.00384574	-0.000463743	-0.019387	-0.0190097	0.0269989	-0.0379786	0.00437591	-0.0478552	-0.0346456	0.00254429	-0.000749731	-0.0192172	-0.00014411	0.0346465	-0.0122157	-0.0399146	0.0628291	0.0223036	-0.00238097	-0.0190168	0.00617032	0.00404222	0.00278831	-0.0028782	-0.0281916	-0.021379	0.0130006	-0.0033688	-0.023181	-0.00991225	0.0260253	0.013876	0.0119529
cuboid	l	0.0784328	-0.0062637	1.35957	0.0199053	-0.029566	-0.0329448	0.089064	0.0743413	0.0365018	-2.61e-05	0.104178	-0.00609068	0.0415697	0.0116586	0.0134138	-0.00121214	0.0230009	-0.024192	-0.0385866	-0.0382174	0.0230046	0.0800314	0.0571279	-0.0205126	0.00375381	0.0018489	-0.0184404	-0.00630887	0.0319309	-5.09e-05	0.00120441	-0.0160382	0.0216017	0.00271051	-0.0233424	0.00433911	0.0012641	0.00440223	0.0410729	-0.00446204	-0.00241931	0.00292626	0.00946238	0.00809126	0.0220771	-0.0145431	0.0118462	-0.0279103
cuboid	l	0.0292411	-0.0365692	1.28079	-0.0269859	0.0174438	0.0653551	0.0197249	0.0291772	0.00658198	-0.00524907	0.0714002	-0.0385712	0.030388	-0.0283394	0.0266235	0.0238441	-0.0151414	-0.00678308	0.00685879	0.0804115	0.0134894	0.0880726	0.0145309	-0.00964989	-0.00599043	-0.00615041	-0.0239876	-0.00421229	-0.0144154	0.00299546	-0.0365237	-0.00343903	0.0150829	0.0243638	0.00148739	-0.0113112	-0.00492445	0.00901618	-0.0313735	-0.00703654	-0.0100749	0.0113867	0.0126466	0.0399407	0.00385697	0.0239632	-0.0120856	-0.0113494
cuboid	l	0.00655639	-0.0426362	1.22937	-0.0371632	-0.00704454	0.0427838	0.0236275	0.0682989	0.0230558	-0.0114109	0.0618982	-0.043464	0.0132264	-0.0363556	0.0110454	0.00643552	0.00132313	0.0086191	-0.0325821	0.0297402	0.0422134	0.0798665	0.0184865	0.00637716	-0.00461604	0.000544939	-0.0329794	-0.0023499	-0.0265561	0.0183711	-0.0404266	-0.00277324	-0.00274289	-4.07e-05	-0.0298666	-0.0108841	-0.012172	0.0289387	-0.00763151	0.00822217	-0.0313068	0.00353266	0.0147255	0.026604	-0.0193637	6.85e-05	-0.0038087	-0.00950928
cuboid	l	0.0513312	-0.0400897	1.37778	-0.0338311	0.00665885	0.0525468	0.057381	0.0958049	-0.00635546	-0.00863089	0.0233906	-0.0711077	-0.0236653	-0.0511167	-0.0149711	0.0133362	0.00489979	-0.0289	-0.00212778	0.0319891	0.0163549	0.112609	-0.0200573	-0.00877861	-0.0130643	0.00808959	-0.0376474	0.00397455	-0.0269123	-0.0235359	-0.036193	-0.00159768	-0.0158531	0.0177691	-0.0274955	-0.0136602	-0.00231845	0.010471	0.00514295	-0.0304606	-0.0057026	-0.00782749	0.00993047	0.0543312	-0.0224973	-0.00538496	-0.0189961	0.00954846
cuboid	l	-0.0127216	0.00165061	1.40142	0.0403904	-0.0286272	0.0127044	0.0339133	0.0524188	0.0230626	0.00524649	0.0813471	0.0247294	0.0367688	0.0306793	0.037518	-0.0134612	0.0113941	0.0177414	-0.0451673	-0.00785622	0.0522537	0.0634868	0.0322214	-0.0324722	0.00260466	-0.00342332	-0.0375829	0.00196603	-0.00263695	0.028165	-0.0225183	-0.0151331	0.0209737	-0.0201782	-0.0137236	0.00138705	-0.00247456	0.0102381	0.0151534	0.0270949	-0.0128131	-0.00293108	0.00328436	0.00970449	0.00650957	-0.0370665	-0.00112764	-0.0174204
navicular	l	-0.130742	-0.0853015	1.23783	0.142883	-0.019538	-0.0352388	-0.164498	0.097776	-0.0216558	0.0047473	0.0545684	-0.112214	-0.0613946	0.181772	-0.0514148	0.0344246	0.00448796	-0.025367	-0.00923827	-0.0415753	-0.0760989	0.0697455	-0.0290258	0.0410936	-0.0197146	0.00757873	0.00137385	0.0197904	0.0547122	-0.0228175	0.00339417	0.0299328	-0.0128903	0.0289807	-0.0155602	0.00125499	-0.00113382	0.00426534	-0.00210501	0.00564774	0.00481728	-0.00433867	-0.0220402	-0.0102316	-0.00614155	0.0153001	-0.017741	0.0039884
navicular	l	-0.112993	-0.145857	1.17573	0.109018	0.0332034	-0.0920852	-0.173822	0.0329842	-0.0122082	-0.0129366	-0.00172165	-0.194333	-0.0844454	0.15331	-0.0237105	-0.00161433	0.018009	0.0198288	0.0459964	-0.106014	-0.0841377	0.0128159	-0.0079115	-0.00756952	0.00514104	-0.00187698	0.027208	-0.00297746	0.0138056	-0.0323045	-0.0515012	0.0449746	0.00225848	0.0158792	-0.00105439	-0.000978701	0.00156322	-0.00234945	0.0229102	-7.57e-05	0.00440616	-0.00850132	-0.00509065	0.00219537	-0.0055684	0.0328984	0.00561676	0.0105759
navicular	l	-0.113831	-0.156562	1.17015	0.10176	0.0336947	-0.0952548	-0.164126	0.0362625	-0.0091955	-0.0130154	-0.0014942	-0.205288	-0.0760316	0.138882	-0.0155814	-0.00128299	0.0176755	0.015078	0.0485828	-0.113495	-0.0702745	0.00491784	-0.00673949	-0.00729672	0.00858156	-0.0011929	0.0261918	-0.00540708	0.0166392	-0.0322635	-0.0450521	0.0379327	0.0075188	0.0159933	0.00475698	-0.00274082	0.00236707	0.000310954	0.0253283	-0.00317221	0.00828812	-0.0148344	-0.00477805	-0.000763012	-0.0130086	0.0309225	0.00998546	0.0107159
navicular	l	-0.0804219	0.00156714	1.33695	0.0632873	-0.0542684	0.0536581	-0.1713	0.0698603	-0.0349292	-0.00341802	0.024352	-0.0112597	-0.0802722	0.131981	-0.0670093	0.00741507	-0.00931488	-0.0280775	-0.0588025	0.0374032	-0.128102	0.0496745	-0.0671716	0.0124902	-0.0104391	0.00330526	-0.018117	0.0163856	-0.00891067	-0.00743131	-0.0306575	0.0831368	-0.0274365	0.0359458	-0.00811695	0.00350996	-0.00503237	-0.0102793	-0.019125	0.005647	0.0123081	0.0230164	-0.03393	0.00215182	-0.032775	0.0209626	-0.00969065	0.00702454
navicular	l	-0.100143	-0.0915406	1.1169	0.103006	0.0766821	-0.0962972	-0.125269	0.0631633	-0.0121077	-0.0159033	0.0282147	-0.118494	-0.0524049	0.158881	-0.0656263	0.0029554	0.0163474	0.0263595	0.100627	-0.0856558	-0.0436176	0.0728882	0.00411799	0.0318769	-0.0066088	-0.015996	0.0137155	-0.0208655	0.0375504	-0.0309339	0.0226657	0.0769091	-0.00245649	0.0194413	0.00958976	0.00334367	0.0082783	-0.0021414	0.00931169	0.000735211	0.0112286	-0.0401056	0.0129598	0.0100361	0.0245154	0.0438734	-0.00387884	0.0151342
navicular	l	-0.100118	-0.0890349	1.11842	0.102183	0.0762965	-0.0956754	-0.126426	0.0625951	-0.0114137	-0.0151658	0.0276552	-0.115914	-0.0533902	0.159331	-0.0649494	0.00285114	0.0152245	0.0269323	0.10017	-0.0855424	-0.0445781	0.0738057	0.00472651	0.0317981	-0.00658458	-0.0156571	0.0125631	-0.021255	0.0370449	-0.0315359	0.0233243	0.0776108	-0.00189878	0.0193413	0.00920881	0.00387314	0.00823241	-0.00207812	0.00824136	0.000333474	0.0108206	-0.0402678	0.0126225	0.00968724	0.0249798	0.0431215	-0.00369166	0.0158355
navicular	l	-0.0896142	0.00543194	1.22977	0.129848	0.0433964	-0.00425194	-0.11795	0.0955449	-0.071448	0.000436187	-0.0640092	0.0353108	-0.0186208	0.189971	-0.0951698	0.0225082	0.000614607	0.0231076	0.0629795	0.00734931	-0.0349528	0.0952175	-0.0769824	0.0155645	-0.0130144	-0.00274046	0.011118	0.00511153	0.000458813	0.0398452	0.0272504	0.0830383	-0.0199837	0.0241837	-0.0131717	0.0041857	0.00332594	0.00602021	-0.00160616	0.00828679	0.014836	-0.00816954	-0.00162568	0.0297682	0.0031471	0.0138387	0.00258917	-0.00157729
navicular	l	-0.175522	0.0463344	1.23648	0.159873	0.0132823	0.0465968	-0.190718	0.138074	-0.0417611	0.0286713	-0.0708035	0.0743929	-0.0704857	0.24557	-0.0590148	0.0321489	-0.0223656	0.0586238	0.00348736	0.0389967	-0.0555792	0.143467	-0.0455672	0.0346155	-0.0103621	0.00519347	-0.0314831	0.0309239	-0.0315131	0.0134771	-0.00592556	0.104847	-0.01138	0.0434694	0.00242759	0.0129346	4.71e-06	0.0187888	-0.0247521	0.0220149	-0.0122165	-0.0175361	-0.0174478	0.0411721	0.000347084	0.0199065	-0.00653541	0.0302252
navicular	l	-0.121808	-0.0741896	1.34514	0.123877	0.0558705	-0.0440676	-0.163503	0.105294	-0.0372765	-0.0136551	0.0177462	-0.0765072	-0.0410404	0.174802	-0.0679402	0.0350097	0.0137671	0.00262131	0.0565245	-0.0201329	-0.0604785	0.0792662	-0.0342031	0.0341322	-0.0144863	-0.00578979	0.0143902	-0.0135981	0.0167268	0.00584114	0.00385565	0.0750306	-0.0172697	0.0483163	-0.000983177	0.00675695	0.00208588	0.00794945	0.0100801	-0.00260246	-0.00189213	-0.00993782	-0.0101023	0.0149584	0.00435606	0.0269041	-0.00422759	0.012002
navicular	l	-0.107579	-0.103909	1.28091	0.107753	0.0722518	0.00470955	-0.120826	0.102465	-0.0335567	-0.00512661	0.10609	-0.122909	0.0183754	0.130212	-0.0869204	0.0176449	-0.0129535	-0.000765167	0.0953716	0.00425913	0.00891225	0.0554836	-0.034153	0.0213578	-0.00866817	0.0203907	-0.0045321	-0.0208174	0.0109908	0.00706036	0.0416843	-0.00916321	-0.0191833	0.0317125	-0.00459272	0.0137471	-0.00878632	0.005192	0.00396625	0.00911183	-0.0101108	-0.0157683	-0.00250166	0.0118522	0.0185444	0.0155745	-0.00890083	0.0151063
navicular	l	-0.151467	-0.0943	1.23657	0.13518	0.0718245	-0.115772	-0.167822	0.0568487	-0.0214108	-0.00120919	0.0963245	-0.118425	-0.0670582	0.174092	-0.0390401	0.029078	0.0170306	0.0142914	0.0657645	-0.0735825	-0.0440988	0.0303024	0.0125369	0.0123588	-0.0161442	0.00191331	0.0166718	0.0074888	0.0300395	-0.0299892	-0.0326585	0.0485526	0.0200132	0.035223	-0.0112644	-0.00343732	0.00267674	0.00837437	0.0191217	0.024343	-0.0157446	-0.0128744	-0.00852744	0.00612578	0.0319787	0.0127352	-0.0207219	0.00919522
navicular	l	-0.0691802	-0.0995645	1.3342	0.0900402	0.0855293	-0.0391315	-0.0984998	0.0293258	0.0102955	-0.00739624	0.136553	-0.128659	0.00820728	0.130639	-0.0467146	0.00695106	0.0165544	0.00930989	0.0984885	-0.0740759	-0.027446	0.0400501	0.0397556	0.0139878	-0.0029131	-0.000423625	-0.0137289	-0.000697319	0.0501204	-0.0271189	0.0428443	0.0621174	0.0148773	0.0220119	0.00350847	-0.0028708	0.00135132	-0.00954339	0.0169102	-0.00883492	0.000182334	-0.0280368	0.00668412	0.00852856	0.034689	0.0159087	-0.00969621	0.00290783
navicular	l	-0.139976	-0.0503011	1.29117	0.1408	0.068943	-0.0353037	-0.18636	0.0822119	-0.026166	-0.0112309	0.0512624	-0.0536127	-0.0664811	0.194156	-0.0688137	0.0155566	0.00745344	-0.00782877	0.0926867	-0.0591125	-0.0791269	0.0900476	-0.0157257	0.0299705	-0.0132974	-0.0105285	-0.0019468	-0.00670283	0.0166119	-0.00869987	-0.027259	0.0662268	-0.00100761	0.0197338	-0.000276629	0.00790572	-0.00435594	0.000459647	-0.0123303	0.000593362	0.00902689	-0.032865	-0.0137076	0.01334	0.0177754	0.0198976	-0.00245519	0.0239857
navicular	l	-0.0691949	-0.0973272	1.33331	0.0927113	0.0840534	-0.0460629	-0.0988679	0.0298295	0.00689429	-0.00849862	0.13498	-0.126351	0.00917029	0.132981	-0.0503733	0.00906869	0.0187409	0.00585096	0.0941122	-0.0768078	-0.0296254	0.0401956	0.0353772	0.0174443	-0.00215027	-0.000694146	-0.0118407	-0.00231096	0.046478	-0.0297283	0.0412817	0.0633641	0.0124145	0.0244156	0.00410499	-0.00422475	0.00140038	-0.0107967	0.0191226	-0.0112508	-0.00318091	-0.0326556	0.00476537	0.00821597	0.0342914	0.0176433	-0.00903938	0.0014733
navicular	l	-0.0623716	-0.0995	1.24408	0.051668	0.0660982	-0.0394708	-0.0731262	0.0508312	0.0410375	-0.011033	0.197332	-0.111826	0.0637646	0.0775173	-0.0305481	-0.00245399	0.0071519	-0.000829049	0.0850167	-0.0304372	0.0147392	0.0627514	0.0677622	-0.00974991	-0.0160545	-0.00790225	-0.0168099	-0.0159355	0.0519905	0.0111902	0.0717506	0.0139127	-0.00693874	-0.0186932	-0.0336232	-0.00136889	0.0112476	-0.0157423	0.00449652	0.00700548	-0.0074607	-0.0181676	0.0161994	0.0207437	0.0165185	-0.00828176	-0.0136255	-0.0112063
navicular	r	-0.111705	0.0529367	1.36346	0.126955	-0.0696103	0.0482926	-0.111652	0.112648	-0.0516098	1.23e-05	0.0182495	0.0283488	0.0191126	0.151893	-0.0705573	0.0242273	-0.000734514	0.000988581	-0.0910556	-0.00516026	0.00680035	0.0778474	-0.0439148	0.0358453	-0.0169957	0.0055275	-0.00796585	0.00248483	0.0108197	-0.0239663	0.052987	0.0190164	-0.0105557	0.0434033	-0.0256267	0.0035501	0.00350693	-0.00674512	-0.00486374	0.00135764	-0.0105256	0.0277441	0.0168422	0.0289649	0.0304789	0.031984	-0.0144649	0.0141442
navicular	r	-0.0610995	0.0417889	1.29123	0.125998	-0.0552139	0.00984496	-0.0884686	0.0920993	-0.0364548	0.0191298	-0.0170633	0.0416281	0.00871714	0.160262	-0.106526	0.0298311	-0.00562032	0.0041847	-0.0816	0.0048937	-0.0342129	0.0991698	-0.0274178	0.019033	-0.013056	-0.00368082	0.00335158	0.0251456	-0.00656902	0.0190985	0.055703	0.0361521	-0.0349777	0.0347525	0.000579828	0.00729988	-7.29e-05	-0.00403306	0.00178533	0.0129699	-0.0204642	0.0362812	-0.00326316	0.0204259	0.0210455	0.0113957	-0.00936064	0.018829
navicular	r	-0.0702175	0.0155424	1.32388	0.123931	-0.0467484	-0.00944194	-0.0915846	0.0928183	-0.0371794	0.0198677	-0.00288074	0.0179004	0.00284342	0.152628	-0.105112	0.0347373	-0.00631999	0.00133311	-0.06635	-0.00437925	-0.0358553	0.106822	-0.02812	0.0251386	-0.0135757	-0.00177064	0.00375091	0.0246559	0.00193133	0.0271058	0.0506774	0.0331587	-0.0349819	0.0381193	-0.0022372	0.00676407	-0.000705071	-0.0044757	-0.00268524	0.0130265	-0.0148611	0.0388415	-0.00986161	0.0275393	0.0148303	0.0146681	-0.0125597	0.0186491
navicular	r	-0.192016	-0.17331	1.19556	0.121685	0.0390699	-0.0777207	-0.134565	0.108539	0.00618807	0.0182094	0.128285	-0.198483	-0.00764504	0.1328	-0.0216499	0.00803494	0.00599567	-0.0172999	0.0607347	-0.0714296	0.0264203	0.0661245	0.0366973	0.00451799	-0.0240136	-0.0132529	0.0108222	0.0169774	0.0452251	-0.00416417	0.00161105	0.00801306	0.0177728	-0.0158682	-0.0139565	0.0167455	0.00310617	-0.0217051	0.0158292	0.00328574	-0.00413458	-0.00659556	-0.0235853	0.00278913	0.0151078	-0.033127	-0.0127951	0.0152649
navicular	r	-0.115727	-0.146584	1.21405	0.0706254	0.0135356	-0.0373297	-0.0569826	0.111011	-0.0173247	-0.000201101	0.150059	-0.145701	0.0370925	0.0913343	-0.0672435	0.0192533	-0.00410391	-0.0267759	0.0425278	-0.0561539	0.0341818	0.0942254	-0.0235635	0.0129358	-0.00237746	0.00220332	-0.00585044	-0.0166304	0.0585402	0.0165773	0.0208228	0.00892101	-0.027642	0.0129949	-0.0257336	0.0115372	0.00552486	-0.0118157	0.00509944	0.00271698	0.0202616	-0.00331264	-0.0222979	0.0122868	-0.0036308	-0.00266811	-0.00697379	0.00717074
navicular	r	-0.119744	-0.186109	1.12498	0.0594143	0.00710675	-0.11396	-0.122281	0.0861241	0.0109235	-0.0115444	0.132248	-0.21357	-0.0157028	0.0868752	-0.0241839	0.0230859	0.0127284	-0.0386462	-0.0105912	-0.0994793	-0.0537475	0.0513983	0.0129147	0.0208815	0.00525218	-0.00534184	0.0235927	-0.0133232	0.0319114	-0.0348004	-0.00733607	0.0340761	-0.00625092	0.0289287	-0.0218512	-0.00220906	0.0127394	-0.0110342	0.0202208	0.015413	-0.0068694	-0.00791684	-0.053985	-0.020959	-0.00747554	0.0159953	0.000668324	0.000910202
navicular	r	-0.189589	-0.170434	1.18972	0.122747	0.0413344	-0.0759129	-0.128454	0.110187	0.00917035	0.0119659	0.125701	-0.192358	-0.00452782	0.129495	-0.0153799	0.00468053	0.0104569	-0.025343	0.0564051	-0.0735755	0.0217473	0.0657235	0.0506848	0.00207399	-0.0210092	-0.0145448	0.0195882	0.0118513	0.0396722	-0.00729022	-0.00724098	0.00951251	0.0299236	-0.0203128	-0.00815985	0.0146035	0.00337373	-0.0249498	0.0202382	0.00262909	-0.00839056	-0.0157227	-0.0331131	0.0053691	0.0250942	-0.0350558	-0.00907819	0.0134418
navicular	r	-0.127938	-0.113962	1.11884	0.165869	0.0286772	-0.0486806	-0.100152	0.117222	-0.0129132	0.00198825	-0.00950419	-0.125252	-0.0479041	0.195316	-0.0932523	-0.00601887	-0.0209381	0.00890203	0.0244582	-0.0273253	-0.00407195	0.0920473	-0.00651516	0.0317909	0.00150949	0.0187763	-0.0137312	0.00998067	-0.00464378	0.000464369	-0.0140011	0.0189038	-0.0499804	-0.0146017	-0.00984346	0.00449058	-0.00750913	0.00349103	-0.0311021	0.00196475	-0.0270653	-0.00883411	-0.0290696	-0.000733329	0.000616397	0.00528584	-0.00493079	0.00969054
navicular	r	-0.170482	-0.171399	1.14441	0.159575	0.0202322	-0.043962	-0.171159	0.111383	0.00381345	0.0050349	0.0441151	-0.174512	-0.0865018	0.178848	-0.0755255	0.0267682	0.0019738	-0.0108152	0.00426435	-0.0391324	-0.0476824	0.070038	0.00552159	0.0314738	-0.0138764	0.000761255	-0.00644036	0.016298	-0.00299557	-0.00119119	-0.0170898	0.0111386	-0.0121035	0.0330492	-0.0157143	0.00982117	-0.00756704	0.00339399	-0.00141582	0.00694252	-0.0187492	0.0115981	-0.0246375	-0.0181338	-0.00873872	0.00717284	-0.0236927	0.0141916
navicular	r	-0.0761123	-0.128494	1.33421	0.140051	-0.00620173	-0.0398409	-0.0448632	0.11133	-0.0125235	0.0101264	0.0455734	-0.115461	0.00286683	0.1696	-0.113721	0.0243459	0.00263217	-0.0134834	-0.0134501	-0.0399332	-0.0179112	0.104918	-0.0261594	0.0297314	-0.0142274	0.00682079	-0.0125334	0.019274	0.0263873	0.00875874	0.00830929	0.0366404	-0.0637728	0.0228504	-0.0060007	0.000518869	-0.0144897	-0.00102031	-0.00075119	0.0103176	-0.00895487	0.0058361	-0.0334125	0.00531054	-0.00770067	0.00195002	-0.0199764	0.00891341
navicular	r	-0.0752654	-0.117983	1.3377	0.139267	-0.0158383	-0.0474809	-0.0484803	0.110828	-0.0155156	0.0125469	0.0372238	-0.102128	0.00169202	0.171717	-0.116677	0.0270192	0.00323949	-0.0107432	-0.0220326	-0.0347475	-0.0219967	0.104686	-0.0298057	0.0304554	-0.0154409	0.00638732	-0.0105678	0.0230298	0.0226541	0.0158658	0.0130103	0.038813	-0.060794	0.0225298	-0.00411371	-0.00194471	-0.012976	0.000496122	0.00196714	0.0158551	-0.00842378	0.0143462	-0.0325146	0.00591542	-0.00575886	0.00177093	-0.0186932	0.00587716
navicular	r	-0.142341	-0.193177	1.18722	0.0965928	0.0301621	-0.0836702	-0.12658	0.114304	0.0256118	-0.00986734	0.0772675	-0.208073	-0.0165238	0.105247	-0.0397459	0.0197641	0.0155262	-0.0223605	0.0162318	-0.0850526	-0.0258329	0.0633763	0.0413742	0.0447747	-0.0201164	-0.013535	0.0192335	-0.0239508	0.0334718	-0.0192943	-0.00259001	0.00258415	-0.00135848	0.0271545	-0.0274124	0.00453724	-0.00128157	-0.0167087	0.012316	-0.00109806	-0.0110564	-0.0390436	-0.0326739	-0.0343762	0.0105091	-0.00627516	-0.0171294	0.0149604
talus	l	-0.00382356	0.0394494	1.39522	0.0325972	0.0284442	0.0432997	0.0219323	-0.0678271	0.0101507	0.0369152	-0.154372	0.0346276	0.0566344	0.0161863	-0.0394057	-0.0334139	0.00171131	-0.0172507	0.0775309	0.0733882	0.018006	-0.0155348	0.0325529	-0.0710565	-0.0122009	0.00441435	0.00159009	0.0622351	-0.0146923	-0.0255072	0.0100781	-0.0301911	-0.0270911	-0.0642905	-0.027429	0.00654893	0.00361852	0.00835926	0.00493238	0.00633182	0.0471656	0.00547426	-0.00495192	-0.00480049	0.0387863	-0.0444303	-0.0274734	-0.0233208
talus	l	0.0176949	0.0120829	1.44863	0.0254081	0.0256693	0.054891	0.027355	-0.072156	0.0233465	0.0460794	-0.137351	0.00927963	0.0478534	0.000850447	-0.0524747	-0.0101244	0.0158721	-0.0173605	0.0643856	0.0857996	0.0142866	-0.00299225	0.0543413	-0.0692872	0.00189919	0.00647298	-0.0111717	0.0685665	0.0256528	-0.0168831	-0.00537876	-0.0353932	-0.0442769	-0.0294357	-0.0108621	0.00477595	0.00284736	0.0128134	0.0351453	0.00954304	0.0378034	0.00736291	0.00798976	0.00805314	0.0391034	-0.0514956	-0.0032123	-0.0164366
talus	l	-0.0582153	0.0212374	1.20445	-0.0983255	0.00443374	0.00327392	-0.0255158	-0.110694	0.00399795	0.00687097	-0.154545	0.0212962	-0.00580357	-0.139296	-0.0228833	0.00817599	0.0252838	-0.045599	0.0204891	0.0294937	0.0290141	-0.0714595	0.0029402	-0.0292783	0.00398095	-0.000808719	-0.0156377	0.0212733	-0.061041	-0.00120454	0.00349572	-0.047156	-0.00123152	0.0327111	-0.0342406	-0.0173165	0.00177436	-0.0191803	0.0435079	-0.00428175	0.00925937	0.0295365	0.0123642	-0.0165427	-0.0141469	0.00141924	0.0205922	0.0011183
talus	l	0.0176949	0.0120829	1.44863	0.0254081	0.0256693	0.054891	0.027355	-0.072156	0.0233465	0.0460794	-0.137351	0.00927963	0.0478534	0.000850447	-0.0524747	-0.0101244	0.0158721	-0.0173605	0.0643856	0.0857996	0.0142866	-0.00299225	0.0543413	-0.0692872	0.00189919	0.00647298	-0.0111717	0.0685665	0.0256528	-0.0168831	-0.00537876	-0.0353932	-0.0442769	-0.0294357	-0.0108621	0.00477595	0.00284736	0.0128134	0.0351453	0.00954304	0.0378034	0.00736291	0.00798976	0.00805314	0.0391034	-0.0514956	-0.0032123	-0.0164366
talus	l	0.0176949	0.0120829	1.44863	0.0254081	0.0256693	0.054891	0.027355	-0.072156	0.0233465	0.0460794	-0.137351	0.00927963	0.0478534	0.000850447	-0.0524747	-0.0101244	0.0158721	-0.0173605	0.0643856	0.0857996	0.0142866	-0.00299225	0.0543413	-0.0692872	0.00189919	0.00647298	-0.0111717	0.0685665	0.0256528	-0.0168831	-0.00537876	-0.0353932	-0.0442769	-0.0294357	-0.0108621	0.00477595	0.00284736	0.0128134	0.0351453	0.00954304	0.0378034	0.00736291	0.00798976	0.00805314	0.0391034	-0.0514956	-0.0032123	-0.0164366
talus	l	0.0176949	0.0120829	1.44863	0.0254081	0.0256693	0.054891	0.027355	-0.072156	0.0233465	0.0460794	-0.137351	0.00927963	0.0478534	0.000850447	-0.0524747	-0.0101244	0.0158721	-0.0173605	0.0643856	0.0857996	0.0142866	-0.00299225	0.0543413	-0.0692872	0.00189919	0.00647298	-0.0111717	0.0685665	0.0256528	-0.0168831	-0.00537876	-0.0353932	-0.0442769	-0.0294357	-0.0108621	0.00477595	0.00284736	0.0128134	0.0351453	0.00954304	0.0378034	0.00736291	0.00798976	0.00805314	0.0391034	-0.0514956	-0.0032123	-0.0164366
talus	l	0.0176949	0.0120829	1.44863	0.0254081	0.0256693	0.054891	0.027355	-0.072156	0.0233465	0.0460794	-0.137351	0.00927963	0.0478534	0.000850447	-0.0524747	-0.0101244	0.0158721	-0.0173605	0.0643856	0.0857996	0.0142866	-0.00299225	0.0543413	-0.0692872	0.00189919	0.00647298	-0.0111717	0.0685665	0.0256528	-0.0168831	-0.00537876	-0.0353932	-0.0442769	-0.0294357	-0.0108621	0.00477595	0.00284736	0.0128134	0.0351453	0.00954304	0.0378034	0.00736291	0.00798976	0.00805314	0.0391034	-0.0514956	-0.0032123	-0.0164366
talus	l	-0.0376697	-0.0136967	1.45229	-0.00585198	0.012163	0.0697381	-0.0328631	-0.0823067	0.00781387	0.052516	-0.0517421	-0.00281825	0.0600532	-0.0134427	-0.0393374	0.00874896	0.0186867	0.0275536	0.0355978	0.0941598	0.0169422	-0.00927999	0.0164391	-0.0871354	0.0166875	0.0232875	-0.017808	0.0687418	0.0801276	0.0104859	-0.0491156	-0.00539141	0.0133211	-0.00377014	-0.0052765	0.00743834	0.00532772	0.00863493	0.0333276	0.0498966	0.0414365	0.0188599	0.0160431	0.0098521	0.0265288	-0.0353216	0.0346254	-0.018487
talus	l	-0.0129032	0.00949414	1.2103	0.0352076	0.0119246	0.0384453	-0.0153842	-0.107533	-0.00411161	0.0141065	-0.146469	0.0102794	0.0333314	0.0248324	-0.0463399	-0.0429747	-0.00754425	-0.0494658	0.0462141	0.0670377	0.00719034	-0.0574668	-0.0116262	-0.0466864	-0.0140351	0.00196523	-0.022783	0.0247244	-0.000549973	-0.00270793	-0.0228329	-0.0300258	-0.0348517	-0.0725181	-0.0167675	-0.00135861	0.000993676	-0.0007524	-0.00726538	-0.0300389	0.0423245	0.0226018	0.0264345	0.00131369	-0.00232808	-0.0466331	-0.0210593	-0.0271895
talus	l	-0.0201158	0.0545578	1.39349	-0.0145877	0.0241974	-0.000532312	0.00909332	-0.118444	-0.0402995	-0.00424085	-0.17837	0.054404	0.0601999	-0.040681	-0.0330191	-0.0568627	-0.0096114	-0.045288	0.0664557	0.0502177	0.0240248	-0.0538117	-0.0492997	-0.0352525	-0.0236837	0.00288994	-0.0136604	-0.00796288	-0.00710771	0.00336867	0.00138781	-0.0283427	-0.0269157	-0.0837781	-0.0267243	0.00426576	-0.0047021	-0.00623135	-0.0251802	-0.0104766	0.051496	0.000291145	-0.0116595	0.000171085	0.00388884	-0.0238934	-0.0273993	-0.011789
talus	l	0.019264	0.015589	1.21185	0.0908283	-0.0296936	-0.00706303	0.00260168	-0.117848	-0.0133194	-0.0218246	-0.194641	0.0171561	0.0045351	0.122721	0.00428832	-0.0094764	-0.013927	-0.0729806	-0.0328109	0.0332677	-0.015766	-0.0786377	-0.0126052	-0.00305838	0.00454914	0.0180254	-0.0361883	-0.0374755	-0.0847752	0.0169865	0.00901231	0.0395379	0.0356544	-0.0137394	-0.0305447	0.00471534	0.00360568	-0.008186	-0.0293111	-0.00742792	0.0171213	0.0179077	-0.0163264	-0.0364304	0.00657401	-0.0146849	0.00525956	0.018702
talus	l	0.0152948	-0.0239612	1.27288	0.0886509	-0.0136099	0.0109801	-0.0482123	-0.079377	-0.00967472	0.0159924	-0.108171	-0.0686633	0.0519783	0.0770282	-0.0654593	-0.0366496	-0.0207169	-0.0374243	-0.0173211	0.0311674	-0.0675125	-0.0339992	-0.00987674	-0.0782971	-0.00521536	-0.00291093	-0.0217844	0.0323678	-0.020968	-0.0475774	0.0374922	-0.0266378	-0.0328847	-0.0431533	-0.0292546	0.00260426	-0.00467967	0.000327271	-0.0273676	-0.0134233	-0.00545478	0.00998828	-0.00522947	0.0134587	0.00349627	-0.0476741	-0.00584975	-0.0143275
talus	r	0.0394603	-0.0319782	1.14354	0.0887823	0.00673697	0.0285134	-0.00596496	-0.104339	-0.0228719	-0.00461214	-0.182808	-0.0676837	0.0248935	0.0931217	-0.0428864	-0.0300178	-0.0315333	-0.0183968	0.00368285	0.0518289	-0.0510455	-0.0482823	-0.0167672	-0.0655053	-0.0076037	-0.00176045	-0.0193511	-0.00376333	-0.0868116	-0.0337552	0.0365372	-0.0115932	-0.0223079	-0.0527268	-0.0327383	0.0129168	-0.00276541	-0.0230342	-0.0475158	0.0094557	-0.00520071	0.0233942	-0.0191083	-0.00950634	0.0136332	-0.0289358	-0.0178163	-0.0205822
talus	r	-0.0246874	-0.0220198	1.3804	-0.0407194	-0.0406919	0.066158	-0.0486318	-0.106398	-0.0114305	-0.058691	-0.0987781	-0.0189219	0.0421876	-0.0370649	-0.051692	0.0155194	-0.0181198	0.00291498	-0.0852586	0.0664837	-0.0311031	-0.0176554	-0.0580633	-0.0906377	0.00131444	-0.00531429	0.0129523	-0.0914016	0.00982269	0.0184086	-0.0171806	0.0124235	-0.0120381	0.0221435	-0.0257775	-0.00675239	-0.0028199	0.0273882	-0.0377818	0.0185214	-0.0494313	-0.00659573	-0.0160537	-0.0135915	-0.0626405	-0.0442721	-0.00314711	-0.0120467
talus	r	-0.0159558	-0.0689559	1.3566	0.0173459	-0.0371725	0.0010136	-0.0571816	-0.0981788	0.046385	0.00186471	-0.193805	-0.06717	0.0598033	0.0394295	-0.0240831	0.0540577	0.00936762	-0.037316	-0.0823932	0.0451471	-0.0443534	-0.0264275	0.0543453	-0.0288034	0.028711	-0.000196891	-0.0147397	0.000468129	-0.0149399	0.016953	-0.0067102	0.0275614	-0.0117048	0.0887789	-0.0446531	0.00275825	0.00643762	-0.0096665	0.0269447	0.00652316	-0.0501868	-0.00888826	-0.00187495	-0.0153638	-0.0115614	-0.0131768	0.0273493	-0.0148703
talus	r	-0.0470846	-0.0386094	1.3499	-0.0339956	-0.0525676	-0.00649599	-0.060205	-0.130849	-0.00319127	-0.0466298	-0.192821	-0.0231972	0.0664337	-0.0103501	-0.0393134	0.0516864	-0.0123459	-0.05373	-0.104983	0.0573014	-0.0233758	-0.0144336	-0.016457	-0.0808334	0.0194059	-0.00970449	-0.00571882	-0.0630854	0.00594165	0.040272	-0.0175028	0.0404937	-0.00263113	0.0924278	-0.027681	0.00308307	0.00170521	0.00786101	-0.0185726	0.00432577	-0.0499119	-0.0206516	-0.00524893	0.00841414	-0.0280757	-0.0449784	0.0304763	-0.0200691
talus	r	-0.0349494	0.0404067	1.37526	-0.0577982	-0.00561555	0.0535804	-0.011302	-0.0577603	-0.0015334	-0.0520036	-0.038621	0.0675735	0.0286661	-0.0258799	-0.048694	0.00253904	-0.00969538	0.0514847	-0.0130073	0.0862668	0.0198899	-0.00555286	-0.0209342	-0.0770455	0.0113061	-0.00216307	0.0157867	-0.0700188	0.0314951	0.0294568	-0.00951933	0.0602241	-0.00998526	0.00652241	-0.0125596	0.00819239	-0.00732276	0.0290153	-0.0240464	0.0659987	0.00276431	0.0292795	-0.0165514	0.00219669	-0.0174049	-0.0423793	0.0130032	-0.0122502
talus	r	-0.0121042	0.0148304	1.42555	0.0253017	0.024774	0.0596719	0.02203	-0.0994248	0.0055853	0.0595141	-0.109304	0.0183421	0.058931	0.0178197	-0.0571132	-0.0144875	0.0237196	0.0105558	0.0519875	0.0905803	0.0327879	-0.0261637	0.0361326	-0.0976976	-0.00532256	0.00664418	-0.00225626	0.0894002	0.0358675	-0.0163839	-0.0209021	-0.0187119	-0.0176391	-0.0316473	-0.00639734	-0.00147068	0.00146121	0.0164745	0.0416508	0.0370831	0.0250529	0.0155015	0.00669694	-0.00218363	0.0411409	-0.0381585	-0.0105069	-0.00799359
talus	r	-0.0356413	-0.0694032	1.34258	-0.00186018	-0.0590521	-0.00379645	-0.0756162	-0.108169	0.0267707	-0.0180809	-0.160215	-0.0604435	0.059659	0.00645182	-0.0180835	0.0466645	0.00281623	-0.0445803	-0.120214	0.0382555	-0.0491136	-0.0328773	0.0281125	-0.035741	0.0184903	-0.00948924	-0.00718651	-0.0307479	-0.0233239	0.0301378	-0.00072002	0.0116632	0.0129055	0.0808361	-0.0458215	-0.00361792	0.000312969	-0.0110178	0.013403	0.00499833	-0.0637371	-0.0295607	-0.0103483	-0.00531133	-0.00857906	-0.00556357	0.0204078	-0.0256867
talus	r	-0.0380243	-0.0614782	1.34687	-0.00401103	-0.0582555	0.00362558	-0.0785051	-0.0987657	0.0233469	-0.0192698	-0.15665	-0.0515424	0.0622356	0.00424507	-0.0188117	0.0468762	0.00253634	-0.0422924	-0.1177	0.0450001	-0.0477523	-0.0325274	0.0227873	-0.0337936	0.0183338	-0.00909905	-0.00535079	-0.0322214	-0.023451	0.0318143	-0.00127187	0.0097345	0.00904694	0.0803123	-0.0428299	-0.00409241	0.000658367	-0.00915726	0.0125602	0.0051159	-0.0619382	-0.0277159	-0.00738205	-0.00705891	-0.0107221	-0.00504221	0.0212531	-0.0251415
talus	r	-0.0074967	-0.051966	1.43659	-0.030787	-0.0264336	0.0564121	-0.0422976	-0.0965417	-0.00903005	-0.0538985	-0.159032	-0.0641444	0.0669722	-0.0319996	-0.0645284	0.0200997	-0.0158748	0.000738867	-0.0700205	0.0866965	-0.0393187	-0.0324996	-0.0292777	-0.0797439	0.0087857	-0.00749261	0.0103603	-0.0874363	0.00440342	0.0036528	-0.0124256	0.0161362	-0.0169748	0.0387018	-0.00663951	-0.00649907	-0.00741455	0.0151595	-0.0319274	0.0143549	-0.0555581	0.00390709	-0.00565287	-0.000668851	-0.0303658	-0.0460853	0.0146399	-0.0135502
talus	r	-0.0453192	0.0248277	1.29783	-0.0809367	-0.000937259	0.0417759	0.00171537	-0.136766	0.00711335	-0.0106579	-0.17287	0.0759267	0.0328796	-0.067177	-0.0771556	0.0318275	0.0191975	-0.0449832	-0.00079371	0.0840357	0.04801	-0.0592233	-0.00118737	-0.103093	0.0155974	0.00680918	-0.0175845	-0.0194671	-0.0546538	0.0604031	0.0114064	0.0392361	-0.0458797	0.0395104	-0.0417639	-0.00809858	0.00436489	7.46e-05	0.0234268	-0.00146522	0.00870437	0.0425064	-0.00103708	-0.00274224	-0.016766	-0.0632322	0.0253848	-0.0113829
talus	r	0.0178473	-0.0555097	1.40224	0.0247925	-0.0509875	-0.0301367	-0.0405755	-0.122055	0.0211815	-0.0324926	-0.170681	-0.0783158	0.0975983	0.0314669	-0.0082989	0.0406062	-0.00481542	-0.0479411	-0.102697	0.0405394	-0.0623603	-0.0288823	0.0266261	-0.01565	0.0187901	-0.00185584	0.0188926	-0.0438316	0.020513	-0.00638636	-0.0174363	0.0153992	-0.00812249	0.069775	-0.0190849	0.004862	-0.00154107	0.00763233	-0.00785948	-0.0242962	-0.0597075	0.00345984	0.00615674	0.0291742	0.0100629	-0.00667914	0.0233581	-0.0242167
talus	r	0.019264	0.015589	1.21185	0.0908283	-0.0296936	-0.00706303	0.00260168	-0.117848	-0.0133194	-0.0218246	-0.194641	0.0171561	0.0045351	0.122721	0.00428832	-0.0094764	-0.013927	-0.0729806	-0.0328109	0.0332677	-0.015766	-0.0786377	-0.0126052	-0.00305838	0.00454914	0.0180254	-0.0361883	-0.0374755	-0.0847752	0.0169865	0.00901231	0.0395379	0.0356544	-0.0137394	-0.0305447	0.00471534	0.00360568	-0.008186	-0.0293111	-0.00742792	0.0171213	0.0179077	-0.0163264	-0.0364304	0.00657401	-0.0146849	0.00525956	0.018702
talus	r	0.0152948	-0.0239612	1.27288	0.0886509	-0.0136099	0.0109801	-0.0482123	-0.079377	-0.00967472	0.0159924	-0.108171	-0.0686633	0.0519783	0.0770282	-0.0654593	-0.0366496	-0.0207169	-0.0374243	-0.0173211	0.0311674	-0.0675125	-0.0339992	-0.00987674	-0.0782971	-0.00521536	-0.00291093	-0.0217844	0.0323678	-0.020968	-0.0475774	0.0374922	-0.0266378	-0.0328847	-0.0431533	-0.0292546	0.00260426	-0.00467967	0.000327271	-0.0273676	-0.0134233	-0.00545478	0.00998828	-0.00522947	0.0134587	0.00349627	-0.0476741	-0.00584975	-0.0143275
talus	r	0.027588	-0.0293744	1.4313	-0.00919827	-0.0300863	0.0224982	-0.00531545	-0.0837437	-0.0278081	-0.0549305	-0.0769289	-0.0347876	0.058211	0.00265555	-0.0286197	-0.0130735	-0.0256753	0.00389948	-0.0722756	0.0703517	-0.0457037	0.00138421	-0.066011	-0.0543417	-0.011354	-0.0158045	0.00597941	-0.0778547	0.0531369	0.00227684	-0.0290567	0.00971212	0.0146888	-0.00946879	0.0148768	-0.00756733	-0.00708883	0.0227716	-0.0516585	0.026633	-0.0510066	-0.0056857	-0.018502	0.0110093	-0.0515916	-0.0330919	-0.0270348	-0.00498304
talus	r	-0.0253565	-0.0309483	1.3586	-0.0458409	-0.00303191	0.0539278	-0.0432927	-0.114353	0.0180832	-0.0258308	-0.167049	-0.0300485	0.0574027	-0.0465455	-0.0314423	0.0473222	-0.000797038	-0.0421772	-0.0348755	0.0861174	-0.0217943	-0.0640568	0.0147887	-0.0772539	0.0164528	-0.00448885	0.00139048	-0.0374479	-0.0240108	0.0277119	-0.0167486	0.0179687	-0.0212622	0.0881707	-0.0483411	-0.00639501	0.002073	-0.0026567	0.00361009	-0.0110956	-0.038527	0.0156571	-0.0041873	-0.00884525	-0.0237915	-0.0584129	0.0366084	-0.0218555
calcaneus	l	0.0208	-0.0149	1.0759	-0.1612	0.0234	0.0365	-0.0105	-0.0089	-0.0044	0.000824	-0.08	-0.0245	0.0439	-0.1313	0.0232	0.0015	0.0079	-0.0372	0.0323	0.0056	-0.0369	-0.0185	-0.0215	0.0339	-0.0066	0.0046	-0.0039	0.0064	-0.0633	-0.0254	0.0168	0.0457	0.0161	-0.0161	-0.0043	-0.0025	-3.43e-05	-0.0034	0.0118	-0.0072	0.0098	0.0159	-0.0172	-0.0209	-0.0119	0.022	-0.0041	0.000276
calcaneus	l	0.0311	-0.000954	1.1176	-0.1823	0.0269	0.037	-0.0032	-0.0362	0.0029	0.0017	-0.0901	-0.0196	0.0377	-0.1599	0.0093	0.004	0.0111	-0.0381	0.0351	0.0018	-0.038	-0.0271	-0.0109	0.033	-0.0053	0.0043	0.009	0.013	-0.0632	-0.0364	0.0127	0.0393	0.0099	-0.0127	-0.0058	0.0038	-0.0012	-0.0031	0.0111	-0.004	0.0078	0.0083	-0.017	-0.0191	-0.0082	0.0289	-0.004	-0.0028
calcaneus	l	0.0263	0.0037	1.1428	-0.0974	0.0189	0.0383	0.0794	0.0417	0.021	-0.0097	0.0507	-0.0525	-0.0231	-0.0992	0.011	0.0235	-0.0119	0.0064	0.0101	0.0713	0.0275	0.0784	0.011	-0.0189	0.0079	0.000741	0.0239	0.0138	-0.0095	-0.0666	-0.0509	0.0042	0.01	0.034	0.0071	-0.0033	0.0033	0.0047	-0.0087	-0.0089	-0.0226	0.0224	-0.0135	0.0026	-0.018	-0.0043	0.0188	5.06e-05
calcaneus	l	0.029	0.0146	1.0967	-0.0843	1.36e-05	0.0189	0.0768	0.0493	0.0269	-0.0234	0.0306	-0.0319	-0.0297	-0.1031	0.0066	0.0114	-0.0113	0.016	-0.0046	0.0417	0.0242	0.0933	0.0176	-0.0114	-0.0077	0.0044	-0.002	-0.0129	-0.0148	-0.0508	-0.0553	-0.0174	-0.0063	0.0345	0.0223	-0.000963	0.0027	-0.0016	-0.0181	-0.004	-0.0075	0.0196	-0.0086	0.0101	-0.0184	-0.0161	-0.000649	0.0041
calcaneus	l	0.0215	-0.0113	1.0483	-0.1034	0.0081	-0.0613	0.01	0.000154	-0.0074	-0.0216	0.0045	0.0361	-0.0313	-0.1781	0.0298	0.016	-0.006	0.0654	0.0152	-0.0368	-0.0155	0.0662	-0.0121	0.0036	-0.0088	0.0058	0.0206	-0.0398	-0.0397	0.065	-0.0067	-0.0789	0.0337	0.0129	0.000639	-0.0016	-0.000832	0.0131	-0.0123	0.0062	0.0171	-0.0154	-0.0067	0.0553	-0.0082	0.0048	-0.0197	0.0042
calcaneus	l	0.0233	-0.0163	1.0279	-0.0927	-0.007	-0.0276	0.0231	0.018	0.0038	-0.0091	0.0462	0.012	0.0065	-0.1524	0.0391	0.012	-0.0047	0.0601	-0.000843	-0.0146	-0.0074	0.0656	0.0037	-0.0177	-0.0043	0.0053	0.0139	-0.0176	-0.0173	0.0482	-0.0227	-0.0629	0.0295	0.0115	-0.0093	-0.0047	-0.0046	0.0262	-0.0068	0.02	0.0177	-0.0065	-0.0141	0.0502	-0.0039	-0.0072	-0.011	0.0154
calcaneus	l	0.0179	-0.016	1.0413	-0.0705	-0.0025	-0.0285	0.0232	0.0113	-0.000618	-0.0063	0.0564	0.0071	0.0067	-0.1291	0.0455	0.0126	-0.0025	0.0588	0.0033	-0.0143	0.0016	0.0692	-0.0038	-0.0287	-0.0038	0.0026	0.0143	-0.0141	-0.0205	0.0446	-0.0245	-0.0634	0.0315	0.0111	-0.0127	-0.0047	-0.0045	0.0293	-0.0032	0.0188	0.0168	-0.0043	-0.0104	0.056	-0.0075	-0.0104	-0.0087	0.0078
calcaneus	l	0.0263	0.0037	1.1428	-0.0974	0.0189	0.0383	0.0794	0.0417	0.021	-0.0097	0.0507	-0.0525	-0.0231	-0.0992	0.011	0.0235	-0.0119	0.0064	0.0101	0.0713	0.0275	0.0784	0.011	-0.0189	0.0079	0.000741	0.0239	0.0138	-0.0095	-0.0666	-0.0509	0.0042	0.01	0.034	0.0071	-0.0033	0.0033	0.0047	-0.0087	-0.0089	-0.0226	0.0224	-0.0135	0.0026	-0.018	-0.0043	0.0188	5.06e-05
calcaneus	l	0.0243	0.0045	1.149	-0.0261	0.0171	-0.0328	0.0413	0.0166	-0.0144	0.0078	0.0377	0.024	-0.0248	-0.0558	0.0701	0.0045	0.0059	0.0583	0.0303	-0.0192	0.0286	0.0679	-0.0316	-0.0169	-0.0032	0.0019	0.0154	0.0164	-0.0483	0.031	-0.0485	-0.0415	0.0435	0.007	-0.0148	-0.0075	-0.0039	0.0211	0.0176	0.011	0.0208	-0.00043	0.0154	0.0632	-0.0265	-0.009	-0.004	0.0187
calcaneus	l	0.066	-0.0198	1.0514	-0.0506	0.0198	-0.0569	0.0933	0.0236	-0.0109	-0.0016	-0.0041	-0.0146	0.0243	-0.0916	0.1023	-0.000544	0.000491	0.0313	0.0445	-0.0382	0.0454	0.0444	-0.0202	-0.0051	-0.0046	0.0069	0.0225	-0.0033	-0.06	0.0186	-0.0464	-0.0434	0.0426	-0.0044	-0.0105	-0.0028	-0.000874	0.0176	0.0072	-0.0063	0.0386	-0.0164	0.0103	0.042	-0.0084	-0.0112	-0.0102	0.0199
calcaneus	l	0.0514	0.0214	1.1451	-0.0259	0.0223	-0.0648	0.0562	0.0202	-0.0114	0.0014	0.0325	0.0626	-0.0297	-0.0803	0.0701	-0.0035	0.0026	0.0744	0.0383	-0.0374	0.0177	0.0976	-0.024	0.005	0.0013	0.0055	0.0274	0.0026	-0.0494	0.058	-0.0175	-0.075	0.0501	-0.0016	-0.007	-0.0037	-0.003	0.0144	0.0067	0.0148	0.0253	0.0018	0.0136	0.0818	-0.0224	-0.0047	-0.0042	0.0314
calcaneus	l	0.0752	0.0588	1.1941	0.0724	0.0695	-0.0291	0.1042	-0.0547	-0.0046	0.0398	-0.0207	0.0468	-0.0977	0.1472	0.0644	-0.0386	0.0186	0.0292	0.077	0.0261	0.0406	-0.0474	-0.0153	0.029	-0.0016	0.0081	0.014	0.0672	-0.0313	-0.0278	-0.0445	0.072	0.0378	-0.0372	-0.0203	0.0137	0.0011	0.0043	0.0307	0.0059	-0.0114	0.0114	0.0097	-0.038	-0.0235	0.0094	0.0117	0.014
calcaneus	l	0.0532	0.0021	1.0188	-0.0952	0.0077	-0.061	0.0637	0.0011	-0.0058	-0.0111	0.0906	0.0169	-0.0306	-0.1469	0.0362	0.0083	-0.0037	0.0542	0.0085	-0.0223	0.0035	0.0705	-0.00052	-0.0382	-0.0017	0.0109	0.0077	-0.0345	-0.0095	0.033	-0.0155	-0.0999	0.0619	0.0348	-0.0415	-0.0091	0.014	0.0246	-0.0319	0.0019	0.0173	0.0077	0.0081	0.0488	-0.0175	-0.0122	0.0039	-0.0155
calcaneus	r	-0.1479	0.0532	0.9399	-0.1951	-0.0056	0.0282	-0.0586	-0.041	-0.0105	-0.0186	0.0222	0.0589	-0.0285	-0.1817	0.0377	-0.0142	-0.0036	0.0056	-0.0195	0.0289	0.0622	0.0052	-0.0106	0.0187	-0.01	0.0051	0.0144	-0.0458	0.0175	0.0064	-0.0107	0.0265	-0.0036	-0.0272	-0.0088	0.0047	0.0043	0.0074	-0.0135	0.013	0.000472	-0.0141	-0.003	-0.026	0.0083	0.0167	-0.0173	-0.000265
calcaneus	r	-0.1147	0.0289	0.982	-0.1933	-0.0203	0.0244	-0.057	-0.0512	0.0025	-0.0243	0.0225	0.0531	-0.0418	-0.2077	0.0526	-0.0091	-0.0117	0.0178	-0.0286	0.0386	0.0404	-0.0307	0.0131	0.0248	-0.0079	0.0038	0.021	-0.0473	0.000715	0.0247	-0.0123	-0.00085	0.0035	-0.0057	-0.0063	0.0027	-0.0011	0.0032	-0.0113	0.0179	-0.0039	-0.0071	-0.0051	-0.0251	0.0197	0.0167	-0.0064	0.0038
calcaneus	r	-0.0382	-0.0246	1.0345	-0.2321	-0.0508	0.0334	-0.0406	-0.1163	0.0123	-0.0266	0.0496	-0.0064	-0.0837	-0.2517	0.0452	-0.0039	0.0062	0.0184	-0.0745	0.0691	-0.0043	-0.0559	0.0079	0.0246	-0.0095	0.01	-0.0088	-0.0465	0.0242	0.0224	-0.0222	-0.0077	0.0415	-0.0041	-0.0134	0.0109	-0.0018	-0.007	0.0079	0.0375	-0.0302	-0.0134	-0.0066	-0.0013	0.0021	0.0296	-0.016	0.0134
calcaneus	r	-0.1143	0.0326	1.0091	-0.2029	-0.0274	0.0402	-0.0523	-0.055	0.0015	-0.0279	0.0173	0.0598	-0.0539	-0.2103	0.0472	-0.0063	-0.0095	0.0118	-0.0403	0.0351	0.0468	-0.0281	0.0109	0.0258	-0.0094	0.002	0.015	-0.0536	0.0036	0.0312	-0.0164	0.0077	0.0052	-0.0065	-0.0071	0.0046	0.0019	0.002	-0.0101	0.0123	-0.0086	-0.0124	-0.000838	-0.0301	0.0164	0.0204	-0.0035	-1.22e-06
calcaneus	r	-0.125	0.0225	1.0129	-0.18	-0.0341	0.0309	-0.0775	-0.0519	0.0084	-0.0268	0.0083	0.053	-0.0671	-0.2071	0.0494	-0.0082	-0.0123	0.0172	-0.0421	0.0318	0.0279	-0.038	0.0261	0.0292	-0.0074	0.0025	0.0256	-0.0426	-0.012	0.0264	-0.0141	-0.0036	0.0066	0.00091	-0.0118	0.000828	-0.0013	-0.0013	-0.0099	0.0179	-0.0104	-0.0098	-0.0084	-0.0199	0.0264	0.0167	0.000624	0.0052
calcaneus	r	-0.1282	0.029	0.9968	-0.1978	-0.029	0.0408	-0.0792	-0.0624	0.0094	-0.0225	0.0188	0.0518	-0.0342	-0.2121	0.0541	-0.0094	-0.0099	0.0124	-0.0481	0.0356	0.0352	-0.0312	0.015	0.0265	-0.0036	0.0046	0.0178	-0.0503	0.0019	0.0276	-0.0222	-0.0068	0.0095	-0.0062	-0.008	0.0032	-0.0012	-0.0037	-0.0081	0.0206	-0.0193	-0.0132	-0.000927	-0.03	0.0137	0.0187	0.0018	0.0053
calcaneus	r	-0.127	0.0284	0.998	-0.2041	-0.0264	0.0423	-0.0742	-0.066	0.0078	-0.0218	0.0244	0.0502	-0.0296	-0.2136	0.05	-0.0101	-0.0081	0.0136	-0.0471	0.0359	0.0407	-0.0289	0.0121	0.0234	-0.0033	0.0057	0.017	-0.0512	0.0057	0.0281	-0.0218	-0.0036	0.0095	-0.0067	-0.0104	0.0029	-0.000469	-0.0018	-0.0072	0.0199	-0.0194	-0.014	0.000152	-0.0291	0.0133	0.0176	0.0014	0.0045
calcaneus	r	-0.0553	-0.0319	1.0154	-0.1741	-0.0675	0.0194	-0.0844	-0.0677	0.0241	-0.034	0.0313	-0.0167	-0.0383	-0.2344	0.0266	0.0074	-0.0014	0.0146	-0.0886	0.0264	-0.0433	-0.0293	0.0256	0.0303	-0.015	0.009	0.0017	-0.0508	0.0211	0.0174	-0.048	-0.0498	0.0426	0.0049	-0.0071	-0.0124	-0.0056	-0.0089	-0.0048	0.0342	-0.0138	0.0075	-0.0125	-0.0077	0.0092	0.019	-0.0315	0.0073
calcaneus	r	-0.1314	-0.0149	0.9841	-0.1172	-0.0636	0.0065	-0.1313	-0.0037	0.0162	-0.0417	-0.0214	0.000271	-0.0777	-0.1365	0.0963	-0.0022	-0.0169	0.0399	-0.0839	-0.000708	-0.0367	0.0121	0.0465	0.0193	-0.0054	-0.0071	0.003	-0.0593	-0.0263	0.0184	-0.0615	-0.0143	0.0292	0.0087	-0.0163	-0.002	0.000183	-0.0025	-0.0226	0.0431	-0.0194	-0.0308	-0.0301	0.005	0.0276	0.0084	0.0024	0.0168
calcaneus	r	0.2622	0.0385	1.2948	0.1301	0.0681	0.1108	-0.0071	0.3576	0.2991	0.0844	0.1731	-0.0134	-0.29	-0.0866	0.3796	0.2171	0.1003	0.1742	0.0133	0.0559	-0.1711	-0.134	0.2171	0.3426	0.1291	0.0842	0.1259	0.053	0.0308	-0.0476	-0.0217	-0.2316	-0.032	0.1994	0.2099	0.0727	0.0421	0.0998	0.1194	0.0509	-0.0791	-0.0201	0.077	-0.0977	-0.1259	0.0761	0.1381	0.1188
calcaneus	r	0.0161	-0.0176	1.1346	-0.1739	-0.0195	0.0623	0.0187	-0.0357	0.0012	-0.0078	0.0619	-0.05	-0.0558	-0.1649	0.0402	0.0129	0.0031	-0.0024	-0.0461	0.0979	0.0051	-0.00038	-0.029	0.0641	0.0107	0.0056	-0.0241	-0.0106	0.0577	-0.0329	0.0228	0.000624	-0.0254	-0.0057	0.0443	0.0094	-0.0042	-0.0059	0.0073	0.0046	-0.0251	0.0049	0.0147	0.0221	-0.0388	0.0054	0.0091	0.0315
calcaneus	r	0.1278	-0.0902	1.2779	-0.1118	-0.0663	-0.0567	0.1391	0.1258	0.0277	-0.0212	-0.0725	-0.0811	-0.009	0.0118	0.1133	0.0415	-0.0203	-0.027	-0.0581	0.0388	-0.0293	0.2243	0.1303	0.0429	-0.0137	-0.0219	-0.0374	0.0024	0.0382	0.0099	-0.159	0.1135	0.2135	0.1004	0.0018	-0.0095	0.0077	-0.0227	-0.0225	-0.0213	0.0272	0.0049	-0.0869	0.0238	0.1549	0.0746	-0.0274	-0.0017
calcaneus	r	-0.1071	-0.0693	1.0658	-0.2924	-0.0313	-0.0711	-0.0758	-0.1789	-0.0951	-0.0023	-0.079	-0.0805	-0.0072	-0.2698	-0.0794	-0.0227	-0.0073	0.003	-0.0328	0.0247	0.041	0.014	-0.0986	-0.0782	-0.054	-0.0079	-0.0295	-0.0048	0.0078	-0.0137	-0.0283	0.0802	0.0381	-0.0432	-0.0743	-0.034	0.0043	-0.0176	-0.00017	-0.0202	-0.0104	-0.0018	-0.0011	0.0648	0.0492	-0.0356	-0.0932	-0.0492
[truncated: 1 more columns]
